# Supplementary material for: Human soluble ACE2 improves the effect of remdesivir in SARS‐CoV‐2 infection
Source: EMBO Mol Med. 2020 Dec 14;13(1):e13426. doi: 10.15252/emmm.202013426 (PMC7799356; doi:10.15252/emmm.202013426)
Supplement: Supplementary file 3 — Source Data for Figure 1 [file EMMM-13-e13426-s002.xlsx]

## Sheet: Figure 1a
Non-treated	4µM	10µM	20µM	30µM
872149370	22137669	2141218	542777	663621
2553802834	40460197	5690011	641016	746612
3440568926	58828014	24154	1374047	1108364

## Sheet: Figure 1b
Mock treated	hrsACE2 25µg/ml	hrsACE2 50µg/ml	hrsACE2 100µg/ml	hrsACE2 200µg/ml	mrsACE2 25µg/ml	mrsACE2 50µg/ml	mrsACE2 100µg/ml	mrsACE2 200µg/ml
337426958	8624444	8159221	2459613	2945334	179573597	84356740	79255076	189812531
232072446	18875349	5163794	2845005	2359419	126100609	287701998	118474391	185906246
448797304	32636884	3290784	3336722	2079709	82050000	110540515	337426958	146873614
