# Supplementary material for: Human soluble ACE2 improves the effect of remdesivir in SARS‐CoV‐2 infection
Source: EMBO Mol Med. 2020 Dec 14;13(1):e13426. doi: 10.15252/emmm.202013426 (PMC7799356; doi:10.15252/emmm.202013426)
Supplement: Supplementary file 4 — Source Data for Figure 3 [file EMMM-13-e13426-s003.xlsx]

## Sheet: Figure 3A
Non-treated	Remd. 4µM	hrsACE2	Remd. 4µM + hrsACE2
1609414611	87567300	819219	339697
1761172271	122133937	1456313	612304
1262721110	146252788	980997	339697

## Sheet: Figure 3B
Non-treated	Remd. 4µM	hrsACE2 + Remd. 4µM	hrsACE2
1.66229e+07	17887.5	4859.75	11883.5
3.87224e+07	44969.7	13841.1	16009.8
5.32643e+07	25828.3	18137.2	26188.9

## Sheet: Figure 3C
Non-treated	hrsACE2 5µg/ml	hrsACE2 10µg/ml	Remd. 4µM	hrsACE2 5 + Remd. 4µM	hrsACE2 10 + Remd. 4µM
211000000	9.35997e+07	772942	74979871	6357376	5022590
670000000	1.01718e+08	63050304	57617351	6140820	5420521
11619140	228877436	105000000	42767158	9372484	163621

## Sheet: Figure 3D
Non-treated	Remd. 4µM	hrsACE2 10ug/ml	hrsACE2 10µg/ml + Remd. 4µM
31909883	74116	16403496	37837
21946689	49926	26463490	33399
32580378	58150	4710667	18401

## Sheet: Figure 3E
Non-treated	hrsACE2 5ug/ml	hrsACE2 10ug/ml	Remd. 4µM	hrsACE2 5ug/ml + Remd. 4µM	hrsACE2 10ug/ml + Remd. 4µM
30000000	28000	1140	3200000	4000	400
8000000	28000	120	9000000	26667	120
12000000	74000	200	3800000	5600	340

## Sheet: Figure 3F
Non-treated	hrsACE2 5µg/ml	hrsACE2 10µg/ml	Remd. 4µM	hrsACE2 5ug/ml + Remd. 4µM	hrsACE2 10ug/ml + Remd. 4µM
2400000	48000	14800	5200000	8000	4200
2400000	30000	3200	2400000	4000	4200
3400000	24000	24000	2400000	12000	3200
